# Supplementary material for: Smart Clot: An Automated Point-of-Care Flow Assay for Quantitative Whole-Blood Platelet, Fibrin, and Thrombus Kinetics
Source: Biosensors (Basel). 2026 Jan 28;16(2):80. doi: 10.3390/bios16020080 (PMC12938410; doi:10.3390/bios16020080)
Supplement: Supplementary file 1 [file biosensors-16-00080-s001.zip]

Archive with 2 entries (2 files):
- biosensors-4089479-supplementary.pdf
- Video S1.mp4
